# Supplementary material for: Direct observation of autoubiquitination for an integral membrane ubiquitin ligase in ERAD
Source: Nat Commun. 2024 Feb 13;15:1340. doi: 10.1038/s41467-024-45541-3 (PMC10864399; doi:10.1038/s41467-024-45541-3)
Supplement: Supplementary file 4 — Source Data [file 41467_2024_45541_MOESM4_ESM.xlsx]

## Sheet: Fig 1
Panel A				Panel C			Panel F

## Sheet: Fig 2
Panel A						Panel C							Panel D
													idealized oligomer vs its simulated step distribution
														one step	two step	three step	four step	undetected
							20:01:00	05:01:00	01:01:00	01:05:00	01:20:00		monomer	0.9	0	0	0	0.1
						one step	0.16	0.25	0.28	0.41	0.61		dimer	0.18	0.81	0	0	0.01
						two steps	0.09	0.18	0.37	0.35	0.29		trimer	0.027	0.243	0.729	0	0.001
						three steps	0.04	0.05	0.12	0.08	0.03		tetramer	0.0036	0.0486	0.2916	0.6561	0
						four steps	0.04	0.06	0.07	0.08	0.03
						> 4 steps	0.67	0.46	0.16	0.07	0.03

## Sheet: Fig 3
Panel A					Panel C						Panel D								Panel E							Panel F								Panel G							Panel J
											cumulative summary of three replicates								Cy3 ubiquitin intensity from colocalized spots only							Quantification of colocalization for UbiquitinCy3 with Hrd1 Cy5								Cy3 ubiquitin intensity grouped by Hrd1 step size							Quantification of colocalization for TUBECy3 with Hrd1 Cy5
											with ATP			without ATP					- ATP			+ ATP					with ATP							Hrd1 steps							Hrd1 steps	with ATP
											Hrd1 steps	colcoalized	non colocalized	Hrd1 steps	colcoalized	non colocalized			1323	778	1775	2749	42282	15722		Hrd1 steps	co-localized			non co-localized				1	2	3	4	>4				colocalized			non coloclaized
											1	16	9	1	0	12			1421	1251	936	2255	21676	9745		1	5	5	6	2	4	3		9441	13715	12019	39769	33196			1	0	5	4	0	7	3
											2	43	5	2	1	21			2289	942	937	38048	18762	36916		2	16	18	9	3	2			39111	5247	19313	26034	41503			2	0	12	12	0	6	4
											3	14	4	3	1	11			1131	1241	1274	3595	20404	14731		3	9	3	2	1	2	1		6452		18749	32493	16417			3	1	7	1	0	1	0
											4	15	1	4	0	11			1055	1175	1046	4982	19608	22929		4	8	6	1	1				35555	31077	39942	29561	29054			4	1	8	9	0	2	2
											>4	234	6	>4	39	238			2019	873	979	2594	7324	11625		>4	75	80	79	2	0	4		51873	8898	17371	29106	50254			>4	95	75	70	0	1
											total	322	25	total	41	293			974	909	918	2393	29062	10761										9796		13180	5371	30003
												colocalized	non colocalized							931	1034	26008	45592	16803			without ATP							9785	13673	16487	13199	22839			without ATP
											with ATP	0.927954	0.0720461							6083	1376	6661	4396	9991		Hrd1 steps	co-localized			non co-localized				44085	6391	33124	29746	21673			Hrd1 steps	colocalized			non colocalized
											without ATP	0.122754	0.877246								1367	9266	6175	15620		1	0	0	0	0	9	3		13550	24408	22872	7364	48744			1	0	0	0	2	0	0
																					1156	10698	16276	14187		2	1	0	0	1	10	10			51154	21527	5698	25582			2	0	0	0	7	5	1
																					1156	9744	11072	20744		3	0	1	0	1	7	3		10120	23896	18901	11766	44015			3	0	0	0	2	2	0
																					895	9588	20750	11141		4	0	0	0	0	8	3			36807	10155		30295			4	0	0	0	5	7	4
																					961	10097	39256	27792		>4	5	11	23	100	63	75		12984	16605	12184	6490	47507			>4	0	0	0	95	96	95
																					948	37035	16744	12678										7151	11582	12542		12748
																					1325	9361	24877	24287				fraction colocalized							15843	17171		51478					fraction colocalized
																					927	16249	15812	16020			Hrd1 steps	with ATP	without ATP					21833	14939	51556		51999					Hrd1 steps	with ATP	without ATP
																					1010	3600	4233	11008			1	0.64	0						25349	36653		34336					1	0.47	0
																					959	2133	21819	24420			2	0.9	0.05					10664	10279	7204		53022					2	0.71	0
																					1033	6308	47165	16113			3	0.78	0.08						40888			52780					3	0.9	0
																					1355	22120	33435	17177			4	0.94	0					13338	40119			52123					4	0.82	0
																					1221	14169	6214	16519			>4	0.98	0.14					20837	11233			45454					>4	1	0
																					1134	8689	5724	23492										17097	47164			51552
																					902	28339	28611	14650										52176	11795			4757
																					958	13727	3923	15253										12038	10313			46095
																					960	3907	42029	30481										44570	12283			26302
																					970	7651	10397	12935											19668			40525
																					1030	24343	51195	29585										17030	20602			52729
																					1370	9952	25489	23243										28133	52903			52144
																					1412	33331	6442	20705										10667	22573			47466
																					878	1651	7543	20706											11617			34222
																					1136	5478	50622	29180										13382	12954			52189
																					1074	39436	29443	17041											19197			49356
																					1504	14981	53870	8084											10038			50384
																					953	1574	49283	12869										8700	8147			51909
																					1156	3489	38501	14198														37191
																					1073	29021	13959	28832														49769
																					1051	2747	4997	14631														41571
																					1178	32891	41222	14670														33729
																					1177	11279	53438	21880														52160
																					1151	39447	40620	22991											5670			52221
																					1448	13573	54545	16552														53508
																					1316	34850	42181	19056														51858
																					943	2712	28170	13420														46454
																					1192	12358	8557	24241														38685
																					1747	5602	14216	16792														49688
																					1068	14252	8207	15597														52794
																					870	3205	52614	7714														43083
																					1046	16151	10801	11501														39092
																					1031	54477	40755	26790														51013
																					1798	46059	24739	13118														40368
																					1266	14635	6216	34362														51904
																					1317	23956	7666	33339														39027
																					1179	2454	43124	12214														50975
																					925	5834	12966	31979														19355
																					1029	1868	52216	14716														33151
																					1493	44507	5793	29687														51161
																					1341	3551	44572	14346														52368
																					1591	17439	41058	11642														52227
																					1109	44203	54429	26504														52294
																					1079	16596	5053	23975														52782
																					1390	51394	53866	26250														37121
																					1524	53361	12384	44802														48682
																					1269	38825	46156	32169														48002
																					920	1826	40340	21138														39589
																					948	3013	15491	18311														3010
																					1165	11866	30172	20783														50555
																					1120	40495	14777	32439														22505
																					1001	16218	54607	22864														21541
																					1049	3311	20948	18880														36722
																					1287	6343	28372	16325
																					1130	15958	7279	13593
																					953	42958	32896	50072
																					1356	43405	6289	31751
																					1125	2825	52817	12238
																					1078	6381	31046	12367
																					1493	50008	42793	41238
																					1028	1587	6760	21706
																					1452	45909	45302	36435
																					1028	1552	53745	25163
																					1742	3552	49112	34687
																					954	44233	7005	36544
																					1010	5804	13344	48499
																					1114	35961	31267	34426
																					880	44711	14446	42093
																					1084	48743	30308	15252
																					1001	3030	35459	48178
																					1122	12022	15919	17918
																					1059	41195	54801	30480
																					1397	20299	15039	32715
																					855	10339	10623	21950
																					967	50979	55261	34686
																					1095	41622	4733	34129
																					987	52352	27010	31824
																					1133	2710	54297	48230
																					1224	24486	33879	19831
																					1023	16169	5557	27440
																					1908	2231	53339	35800
																					919	6182	28535	39921
																					1020	44879	22183	43857
																					1260	18464	3956	49439
																					1356	2089	5778	46921
																					1092	12425	38376	10945
																					1469	36006	13680	23289
																					1064	52596	10382	19063
																					1048	45750	53256	26128
																					1663	4826	23494	19065
																					1310	17733	54007	46450
																					1111	7667	37143	32681
																					1374	38704	4293	33473
																					1119	4213	49844	47484
																					1597	45714	51870	43961
																					1120	37371	6231	16703
																					1148	1738	51340	11706
																					1342	5948	53214	12789
																					1956	12384	38128	13648
																					1083	35370	54412	27241
																					1231	7213	51613	30698
																					1065	12228	52651	25816
																					1006	2198	34657	17729
																					936	8781	48766	31059
																					1095	17563	37189	47680
																					1176	25555	47024	25326
																					1237	34431	51076	36235
																					953	8257	53295	28547
																					1142	17900	45637	29092
																					1097	49488	52349	11829
																					5404	6040	9372	36304
																					891	1550	53036	41268
																					1160	3549	54901	44281
																					1224	37103	10107	39928
																					904	23267	28013	52851
																					1009	6660	32661	12777
																					881	1387	52823	40688
																					1098	5633	52942	51180
																					1011	3305	51579	20221
																					852	38957	4387	46042
																					917	22736	54074	12203
																					990	7809	52438	21465
																						6764	53766	48972
																						1825	48350	35810
																						10052	9470	51695
																						1988	24637	30516
																						5064	45126	13209
																						13473	38708	51354
																						3558	16898	22465
																						5858	24745	19647
																						6286	29208	24511
																						2863	36110	50444
																						8555	3715	25560
																							44428	47257
																							9620	35749
																							16749	34155
																							30313	42536
																							17460	36102
																							22985	12165
																							13270	49650
																							43374	17255
																							16198	32487
																							3752	32412
																							37463	26184
																							13051	21343
																							38237	8717
																							28261	14064
																							12503	32675
																							22035	39088
																							38302	18530
																							8141	23703
																							15737	25123
																							26825	45583
																							46604	34041
																							40221	39238
																							22003	9915
																							50869	13445
																							48611	30611
																							46685	24282
																							15539	36762
																							22414	31456
																							52090	13419
																							53995	18216
																							17298	33216
																							11074	17728
																							36704	16052
																							17958	43309
																							12945	44986
																							26646	42671
																							13205	31990
																							51830	17879
																							33904	23934
																							13318	40631
																							31605	24230
																							7135	27405
																							15470	32051
																							12663	13503
																							7959	45739
																							9290	35669
																							3956	15079
																							35887	25421
																							7116	24293
																							51785	45617
																							34449	47259
																							7447	18140
																							50608	27704
																							42929	22079
																							21427	18482
																							30181	15738
																							4309	14793
																							22239	23712
																							20005	47512
																							17213	47370
																							5938	38326
																							17951	15807
																							10403	35330
																							27729	36753
																							5273	35281
																							10127	27645
																							7998	36524
																							4351	27945
																							7313	40273
																							6267	26263
																							10157	35474
																							8029	12167
																							25329	31459
																							4259	14970
																							6547	32917
																							11451	28848
																							3271	26019
																							5566	35347
																							18047	23188
																							11757	14416
																							3313	20883
																							7097	19051
																							11925	49191
																							17779	46149
																							3868	33740
																							6130	26921
																							34599	21163
																							17778	14257
																							7027	8224
																							4068	45478
																							16000	31957
																							5160	44415
																							31682	11014
																							6094	26810
																							9881	32362
																							9281	22306
																							27237	13248
																							14313	45998
																							10470	33939
																							5862	26640
																							11394	51000
																							23277	28198
																							25924	18189
																							16356	22887
																							4664	43323
																							15989	28913
																							20070	26952
																							30504	33065
																							7060	51947
																							5019	12145
																							4493	12725
																							7655	21280
																							6667	25163
																							24506	15145
																							3743	10551
																							3732	23532
																							11609	17999
																							13575	16936
																							11020	51560
																							25568	20998
																							7587	27947
																							8438	30744
																							15142	12957
																							3075	33559
																							4899	22451
																							16227	39908
																							6413	17764
																							4584	17731
																							3474	14579
																							21620	34020
																							8909	34026
																							10486	21491
																							5521	11549
																							11484	45876
																							3002	19005
																							5108	24868
																							2961	33647
																							4192	14008
																							4358	17792
																							20542	16487
																							4121	29433
																							8911	16088
																							9474	23791
																							12136	21544
																							11934	17269
																							10437	24838
																							3652	15061
																								24922
																								18692
																								27468
																								13985
																								28141
																								13102
																								27128
																								11364
																								16466
																								18392
																								41088
																								45923
																								10092
																								16324
																								19805
																								11964
																								16942
																								18899
																								26129
																								10221
																								19044
																								26695
																								11554
																								19726
																								22764
																								11528
																								19864
																								9829
																								29959
																								8244
																								20427
																								12635
																								30042
																								19681
																								23782
																								22435
																								11437
																								28035
																								34829
																								13679
																								15920
																								12043
																								7659
																								9280
																								23528
																								13704
																								12246
																								27456
																								25479
																								12002
																								11434
																								7402
																								13269
[truncated: 1 more columns]

## Sheet: Fig 4
Panel B
	Quantification of colocalization for UbiquitinCy3 with Hrd1 Cy5
	crowded
Hrd1 steps	colocalized			non colcalized
1	6	10	1	1	7	0
2	14	15	3	1	1	1
3	11	5	4	0	0	0
4	9	1	4	2	0	0
>4	191	74	90	4	0	0
	diluted
Hrd1 steps	colocalized			non colocalized
1	1	2	4	14	11	22
2	7	10	2	0	6	6
3	1	1	2	0	0	2
4	2	4	1	0	0
>4	79	75	84	1	0	0
		fractuib colocalized
		crowded	dilution
		0.13	0.68
		0.61	0.91
		0.67	1
		1	0.88
		1	0.99

## Sheet: Supplementary 1
Panel A					Panel B						Panel C			Panel D				Panel E			Panel F
											Correlation of lipid NBD and Hrd1 Cy5 intesnity							Hydrodynamic Diameter (nm)	amplitude
											ROI Max Intensity(Cy5)	ROI Max Intensity(NBD)		colocalized		78		0.0130074	0
											7917	48990		NBD only		111		0.0140686	0
											7325	49965		Hrd1 only		22		0.0152164	0
											6922	25692						0.0164579	0
											6213	42788						0.0178006	0
											5358	4417						0.0192528	0
											4726	9592						0.0208236	0
											4680	26564						0.0225225	0
											4528	39085						0.02436	0
											4290	9787						0.0263474	0
											4282	5714						0.028497	0
											4250	1522						0.0308219	0
											3953	42625						0.0333366	0
											3786	1521						0.0360563	0
											3714	9177						0.038998	0
											3365	14719						0.0421797	0
											3310	38196						0.0456209	0
											3207	4822						0.0493429	0
											3198	19268						0.0533686	0
											3120	10904						0.0577227	0
											3088	3951						0.062432	0
											3078	28321						0.0675256	0
											3030	19853						0.0730347	0
											3001	5863						0.0789932	0
											3001	21796						0.0854379	0
											2970	20882						0.0924084	0
											2947	39896						0.0999476	0
											2766	2899						0.108102	0
											2751	6126						0.116921	0
											2742	4437						0.12646	0
											2602	18698						0.136778	0
											2569	1812						0.147937	0
											2552	7504						0.160006	0
											2551	37517						0.173061	0
											2548	13742						0.18718	0
											2511	12066						0.202451	0
											2490	3053						0.218968	0
											2473	15277						0.236832	0
											2425	42226						0.256155	0
											2408	11297						0.277053	0
											2348	11081						0.299657	0
											2325	16966						0.324104	0
											2318	27089						0.350546	0
											2312	23223						0.379146	0
											2288	17762						0.410078	0
											2236	1939						0.443535	0
											2129	15817						0.479721	0
											2117	4131						0.518859	0
											2114	41221						0.56119	0
											1979	23301						0.606975	0
											1971	13053						0.656496	0
											1945	4442						0.710056	0
											1910	5269						0.767986	0
											1904	50836						0.830643	0
											1898	24566						0.898411	0
											1889	17585						0.971709	0
											1872	38616						1.05099	0
											1828	1395						1.13673	0
											1817	28933						1.22947	0
											1794	40162						1.32978	0
											1743	9463						1.43827	0
											1741	15633						1.55561	0
											1684	3362						1.68253	0
											1675	54611						1.8198	0
											1666	22311						1.96826	0
											1655	6324						2.12885	0
											1651	2236						2.30253	0
											1639	2510						2.49038	0
											1637	15389						2.69356	0
											1621	16992						2.91332	0
											1575	12384						3.151	0
											1555	10317						3.40807	0
											1542	15172						3.68612	0
											1539	6787						3.98686	0
											1531	3696						4.31213	0
											1525	4547						4.66393	0
											1515	2812						5.04444	0
											1511	3782						5.456	0
											1510	10795						5.90113	0
											1497	1700						6.38257	0
											1487	7962						6.9033	0
											1482	4749						7.4665	0
											1466	1375						8.07566	0
											1457	53675						8.73452	0
											1455	2391						9.44713	0
											1453	2237						10.2179	0
											1438	13607						11.0515	0
											1434	18430						11.9531	0
											1434	16572						12.9283	0
											1426	7918						13.9831	0
											1405	14655						15.1239	0
											1401	23937						16.3578	0
											1396	7730						17.6924	0
											1366	1780						19.1358	0
											1332	40788						20.697	0
											1322	1500						22.3856	0
											1313	7438						24.2119	0
											1308	24901						26.1873	0
											1301	13657						28.3238	0
											1295	2427						30.6346	0
											1275	8855						33.1339	0
											1268	3212						35.8372	0
											1265	5975						38.761	0
											1251	4598						41.9233	0
											1249	3887						45.3436	0
											1247	13641						49.043	0
											1246	2358						53.0442	0
											1232	1900						57.3718	0
											1212	6273						62.0525	0
											1211	21625						67.1151	0.003308
											1211	9050						72.5907	0.030098
											1201	12690						78.5131	0.058796
											1200	3799						84.9186	0.08068
											1193	3504						91.8467	0.094076
											1178	2939						99.34	0.099827
											1164	3972						107.445	0.099485
											1161	3755						116.211	0.094658
											1157	3842						125.692	0.086785
											1153	8094						135.946	0.077072
											1135	1649						147.038	0.066475
											1131	2508						159.034	0.055723
											1118	6329						172.009	0.045345
											1112	1696						186.042	0.035702
											1098	3067						201.22	0.027022
											1098	9052						217.637	0.019431
											1085	12076						235.393	0.012991
											1083	1481						254.598	0.007735
											1073	3279						275.369	0.003718
											1063	9498						297.835	0.001074
											1052	1555						322.134	0
											1051	3077						348.416	0
											1039	2431						376.841	0
											1036	8294						407.586	0
											1033	18445						440.839	0
											1021	6087						476.805	0
											1021	2179						515.705	0
											1018	6063						557.779	0
											1011	4062						603.286	0
											1009	3399						652.505	0
											1008	36954						705.74	0
											1005	1311						763.318	0
											1000	2602						825.594	0
											997	15446						892.95	0
											996	1560						965.802	0
											996	1878						1044.6	0
											990	1534						1129.82	0
											986	2174						1222	0
											984	1200						1321.7	0
											983	3891						1429.53	0
											981	6194						1546.16	0
											955	1542						1672.3	0
											952	6335						1808.73	0
											951	1596						1956.3	0
											951	25595						2115.91	0
											946	4336						2288.53	0
											945	1590						2475.24	0
											944	1743						2677.19	0
											941	1339						2895.61	0
											939	1458						3131.85	0
											939	8857						3387.36	0
											937	10339						3663.72	0
											937	15742						3962.62	0
											925	5087						4285.92	0
											918	3865						4635.58	0
											910	5164						5013.78	0
											909	2763						5422.83	0
											906	2226						5865.26	0
											891	1375						6343.78	0
											887	3887						6861.34	0
											885	1835						7421.12	0
											884	3864						8026.58	0
											873	1715						8681.43	0
											873	11852						9389.71	0
											867	1854						10155.8	0
											867	4021						10984.3	0
											859	4397						11880.5	0
											858	4322						12849.8	0
											858	3690						13898.1	0
											857	3652						15032	0
											856	8664						16258.4	0
											848	3706						17584.8	0
											842	2319						19019.5	0
											838	9714						20571.2	0
											835	1407						22249.5	0
											834	2551						24064.8	0
											833	2895						26028.1	0
											826	7638						28151.6	0
											818	3376						30448.4	0
											817	2113						32932.5	0
											811	14806						35619.3	0
											802	1913						38525.4	0
											798	2742						41668.5	0
											797	5193						45068	0
											794	1710						48744.9	0
											794	1621						52721.8	0
											792	1963						57023.1	0
											789	4260						61675.4	0
											787	1528						66707.2	0
											780	1997						72149.5	0
											777	6684						78035.8	0
											776	2110						84402.4	0
											775	2492						91288.4	0
											771	1364						98736.2	0
											767	3110						106792	0
											760	1576						115504	0
											758	13751						124928	0
											751	16090						135120	0
											747	8630						146144	0
											738	2844						158067	0
											730	14811						170963	0
											728	4821						184911	0
											727	3278						199997	0
											726	2134						216314	0
											724	2286						233962	0
											723	2218						253050	0
											721	2544						273695	0
											720	3185						296025	0
											719	1843						320176	0
											714	2604						346298	0
											713	7889						374551	0
											713	2195						405108	0
											712	1348						438159	0
											710	1330						473907	0
											707	2164						512571	0
											705	37130						554389	0
											705	1205						599619	0
											704	4836						648539	0
											703	5027						701450	0
											700	2687						758679	0
											699	1624						820576	0
											695	3417						887523	0
											694	17033						959932	0
											694	2653						1.03825e+06	0
											688	10286						1122954	0
											688	1450						1.21457e+06	0
											687	6138						1.31366e+06	0
											687	19536						1.42084e+06	0
											685	3537						1.53676e+06	0
											684	2400						1.66213e+06	0
											683	24663						1797740	0
											682	1595						1.94441e+06	0
											682	2214						2.10304e+06	0
											682	29928						2.27462e+06	0
											682	4740						2.4602e+06	0
											680	4948						2660915	0
											680	2557						2.87801e+06	0
											680	25965						3112810	0
											678	1556						3366770	0
											677	28747						3.64145e+06	0
											676	3043						3.93854e+06	0
											674	5894						4.25987e+06	0
											673	3210						4.60741e+06	0
											673	5834						4983306	0
											671	1659						5389871	0
											670	2995						5.82961e+06	0
											669	1566						6.30522e+06	0
											669	1302
											668	1980
											668	3615
											668	1364
											667	2499
											665	1264
											664	1582
											663	3759
											662	3895
											661	4163
											661	5529
											661	1204
											660	9315
											660	1303
											660	1332
											660	1962
											658	1338
											658	1357
											657	1696
											656	11023
											656	11868
											656	18216
											655	38486
											654	4451
											654	4758
											653	1781
											653	2598
											653	2095
											651	2337
											651	1489
											650	1506
											650	44367
											649	4640
											649	1904
											649	1943
											649	1598
											649	1656
											648	2148
											648	1421
											648	2298
											648	1730
											648	4024
											648	3189
											647	1831
											647	21357
											646	30833
											645	11780
											645	1462
											645	3452
											645	7210
											644	34217
											643	7873
											642	3459
											642	2269
											642	8182
											641	8946
											641	2328
											639	9408
											639	1293
											639	20301
											638	2411
											636	3557
											636	2082
											635	2760
											635	1888
											634	1338
											633	2102
											632	1254
											631	2837
											631	1440
											630	1803
											630	2877
											630	2371
											628	1423
											627	2247
											626	1315
											612	5764
											589	6906

## Sheet: Supplementary 2
	Panel A													Panel C
	05:01:00		01:05:00		01:20:00			Panel b						idealized monomer
	NBD	Cy5	NBD	Cy5	NBD	Cy5								fraction of spots simulated	one step	two step	three step	four step	undetected
top	73926	84878	45557	2506	76815	694								0.1	0.1	0	0	0	0.9
2	12288	12653	10445	180	5905	0								0.2	0.2	0	0	0	0.8
3	2083	4313	3468	146	3233	0								0.3	0.3	0	0	0	0.7
4	875	3626	531	1	908	1								0.4	0.4	0	0	0	0.6
bottom	256	293	322	0	158	1								0.5	0.5	0	0	0	0.5
	transformed as fraction of total													0.6	0.6	0	0	0	0.4
														0.7	0.7	0	0	0	0.3
top	0.826654	0.80253	0.755218	0.884575	0.882738	0.997126								0.8	0.8	0	0	0	0.2
2	0.137407	0.119635	0.173151	0.0635369	0.0678587	0								0.9	0.9	0	0	0	0.1
3	0.0232925	0.0407799	0.0574905	0.0515355	0.0371528	0								1	1	0	0	0	0
4	0.00978441	0.0342842	0.00880261	0.000352983	0.0104345	0.00143678								idelaized dimer
bottom	0.00286264	0.00277035	0.00533793	0	0.0018157	0.00143678								fraction of spots simulated	one step	two step	three step	four step	undetected
														0.1	0.18	0.01	0	0	0.81
														0.2	0.32	0.04	0	0	0.64
														0.3	0.42	0.09	0	0	0.49
														0.4	0.48	0.16	0	0	0.36
														0.5	0.5	0.25	0	0	0.25
														0.6	0.48	0.36	0	0	0.16
														0.7	0.42	0.49	0	0	0.09
														0.8	0.32	0.64	0	0	0.04
														0.9	0.18	0.81	0	0	0.01
														1	0	1	0	0	0
														idelaized trimer
														fraction of spots simulated	one step	two step	three step	four step	undetected
														0.1	0.243	0.027	0.001	0	0.729
														0.2	0.384	0.096	0.008	0	0.512
														0.3	0.441	0.189	0.027	0	0.343
														0.4	0.432	0.288	0.064	0	0.216
														0.5	0.375	0.375	0.125	0	0.125
														0.6	0.288	0.432	0.216	0	0.064
														0.7	0.189	0.441	0.343	0	0.027
														0.8	0.096	0.384	0.512	0	0.008
														0.9	0.027	0.243	0.729	0	0.001
														1	0	0	1	0	0
														idelaized tetramer
														fraction of spots simulated	one step	two step	three step	four step	undetected
														0.1	0.2916	0.0486	0.0036	0.0001	0.6561
														0.2	0.4096	0.1536	0.0256	0.0016	0.4096
														0.3	0.4116	0.2646	0.0756	0.0081	0.2401
														0.4	0.3456	0.3456	0.1536	0.0256	0.1296
														0.5	0.25	0.375	0.25	0.0625	0.0625
														0.6	0.1536	0.3456	0.3456	0.1296	0.0256
														0.7	0.0756	0.2646	0.4116	0.2401	0.0081
														0.8	0.0256	0.1536	0.4096	0.4096	0.0016
														0.9	0.0036	0.0486	0.2916	0.6561	0.0001
														1	0	0	0	1	0

## Sheet: Supplementary 3
Panel A				Panel B					Panel C										Panel D									Panel E
									Replicate 1			Replicate 2			Replicate 3				Replicate 1			Replicate 2			Replicate 3			Replicate 1			Replicate 2
									Hrd1 Cy5	Ubiquitin Cy3		Hrd1 Cy5	Ubiquitin Cy3		Hrd1 Cy5	Ubiquitin Cy3			Hrd1 Cy5	TUBE Cy3		Hrd1 Cy5	TUBE Cy3		Hrd1 Cy5	TUBE Cy3		Ubq	TUBE		Ubq	TUBE
									3235	40111		2467	6370		1384	5397			65	250		920	913		915.556	825.444		1131	654		27150	1395
									1104	4365		1186	5388		1492	13276			367	454		952	1645		1478.22	5320.33		1347	633		1491	554
									3302	26173		1154	4483		1225	5954			387	842		976	2016		1614	3771.78		1924	646		4068	642
									1574	7240		1313	5585		2464	19598			394	380		997	1501		1714.22	2548.67		1232	644		5003	570
									1387	8743		2356	18084		2159	17071			394	989		1017	1189		2144.22	3708.33		2055	677		8667	634
									1337	10877		1508	12318		1440	7419			409	953		1021	961		1744.56	2083.33		1346	666		6693	579
									1251	9869		1238	5928		3193	32439			416	2451		1026	1613		726.222	889		2118	733		3193	579
									1215	11622		1251	4619		11427	50998			422	2633		1027	1111		1948.78	2857.44		12975	1292		7623	631
									1437	11020		757	1338		6806	49333			437	1465		1047	1460		783.889	637.222		1498	1277		6559	605
									4587	37039		900	2633		1597	7531			440	958		1064	1246		750.111	571		1379	645		2819	611
									1645	18082		1588	7508		10559	42487			441	481		1077	1771		789.667	561.333		8719	1520		4846	692
									1664	6862		1313	4277		1220	5624			459	1121		1093	876		1950.22	1135.11		1447	673		1695	538
									2544	22656		1215	8978		946	9504			460	681		1105	2025		1035.67	1360.67		3385	1195		7025	651
									1312	15647		1163	11127		4542	29964			461	1005		1124	1179		4388.44	5682.56		2183	748		3295	646
									3186	31111		6425	40943		1931	21003			466	987		1127	1327		843.667	753.444		1552	776		1984	553
									1516	12633		1444	9334		10165	46092			473	310		1139	3019		906.667	707.778		1646	824		8020	595
									956	4556		1657	21213		2229	11846			474	277		1147	848		8680.56	8677.33		2736	812		1743	579
									3407	26582		691	1521		2634	19029			475	1631		1159	1038		3045.33	5309.56		1695	755		2262	556
									1318	10145		1823	16505		1457	4791			480	1458		1175	1328		770.333	697.444		1532	674		13819	647
									4460	33574		3783	25839		2041	11423			487	221		1178	2103		1974.33	2130.33		1126	669		3026	609
									1029	5345		768	1903		10618	49128			493	1477		1182	1895		1506.11	1343.33		5227	847		2430	586
									4291	38966		797	1284		8542	49231			496	2186		1199	1009		921.333	1254		8628	1397		31426	1037
									3292	16536		1490	3934		9761	50482			502	1317		1199	1587		1729.56	1295.22		6005	1066		1879	563
									4673	31446		1224	5506		34585	51473			507	1241		1217	1249		975.556	1420.33		2756	643		3384	654
									6321	33981		1582	13429		2731	11373			515	868		1245	1708		1144.22	1291.67		2597	683		3823	596
									1586	13666		1937	12603		5336	29108			515	1017		1252	1642		1136.22	907.444		1283	702		35311	1106
									1485	13950		1939	12187		3152	22377			517	2756		1270	1532		1200.22	738.778		1187	820		52994	6929
									6365	41896		1525	12260		4097	24544			523	1588		1277	1028		723	532.667		1502	710		3507	649
									2230	33756		2197	19241		7212	31281			531	278		1292	1366		5716.89	11314.8		1695	764		7160	723
									1051	12854		933	1022		30021	52765			536	1601		1294	1403		2563.33	2581.33		1157	655		15356	712
									845	789		2324	11337		2356	3607			548	1380		1334	1894		1873	2171		1547	663		4158	553
									1682	5409		1246	12891		7599	27997			552	714		1343	1533		3214.56	4838.44		1359	653		17440	901
									1975	15897		1004	3846		1452	9202			557	1110		1379	2107		1102.78	906.889		1602	636		38166	1326
									953	2855		1718	18350		1649	12512			569	2884		1384	1625		2189.78	2979.56		1405	652		4941	640
									2174	15337		722	2004		38617	53406			576	1403		1392	1171		1091.89	2111.56		1325	747		2508	585
									32673	53872		1074	3879		16400	44565			581	2385		1402	1322		2715.78	4691.44		29575	3105		2604	548
									9228	47938		2812	16045		13720	42210			582	514		1416	1507		1091.78	2641.44		2629	829		7872	709
									1316	16273		1171	12222		1463	4193			582	1507		1418	1714		693.222	616.444		1786	1161		2761	1199
									3033	26301		1613	7304		12825	37884			589	1433		1423	882		3978.89	11662.4		1235	764		34886	1403
									1589	8044		1248	8977		6680	28141			596	1700		1440	1307		1073.89	2073.33		3075	743		3963	625
									7930	46848		955	3424		5742	33480			596	1719		1443	1723		778.444	1280.11		3099	748		4557	750
									829	1125		2125	23563		2463	12600			615	964		1447	1602		842.556	3086.67		7095	1232		21174	861
									2179	21243		1102	5405		2469	14392			632	668		1458	3583		746.889	1797.44		5773	1392		20350	694
									11908	46192		951	13222		6451	35510			633	4138		1467	1365		1669.11	3275.67		4381	775		11339	744
									1644	17574		964	7093		13872	49858			642	1353		1544	2164		1127.56	4899.33		1959	1028		41714	1752
									7939	52228		1132	15405		10993	47078			653	2446		1553	2804		560.162	533.054		1520	658		4043	568
									978	4942		3293	31676		4667	24602			655	983		1569	1900		719.568	1680.35		7468	1227		2950	634
									10387	53251		1166	12312		13038	40480			657	1672		1577	1188		555.946	534.432		2402	716		39634	1847
									1741	15598		4110	28878		4516	26149			668	1600		1579	5365		546.027	528.676		1688	746		13074	729
									5078	41610		886	6119		2090	11554			670	1847		1580	1347		1633.19	525.757		3598	750		20138	1387
									2151	15047		2254	19464		4264	36107			711	1641		1611	657		1425.92	3662.03		1725	714		34504	1082
									1087	2999		1695	12517		1653	17845			720	1502		1672	1850		3072.46	8972.73		2857	727		8008	619
									2537	16675		3321	27807		20246	51873			722	1381		1678	1320		781.46	1311.84		29109	2979		27617	1116
									14395	46176		1746	12792		1560	13654			725	1689		1705	1758		747	1854.6		3171	793		24282	1166
									10961	43518		785	2054		15805	50856			728	990		1717	2732		748.73	1767.92		4048	1699		11458	1225
									2201	8106		1789	10548		1950	10845			735	1030		1730	1879		650.162	1028.65		7580	1061		32139	1801
									7651	50757		1279	7914		1302	14231			736	708		1780	2274		632.919	958		2596	973		9550	770
									6079	46538		928	3935		1358	7740			750	789		1785	4045		741.405	565.351		7500	1226		6214	562
									8950	44756		2031	10672		1783	21225			751	3152		1803	1890		11068.4	26705.9		1481	1372		45655	2043
									1047	6919		941	3782		2211	21984			754	4381		1827	1733		1935.08	6192.49		5045	2302		12928	822
									7085	36215		1795	18275		1942	25746			755	1732		1836	2137		3271.73	3488.57		1332	1270		1667	659
									11533	44992		1235	8710		1541	15414			769	3271		1925	2672		715.811	560		5253	1690		23840	794
									4958	48771		1606	20122		9565	48205			784	550		1934	2135		544.27	548.243		1597	742		1708	620
									6219	42124		926	8694		5496	40826			791	3311		1938	1843		1411.95	3990.68		17736	2295		1997	545
									1814	20893		2065	18947		1363	14901			799	1205		1978	1368		547.649	547.189		2622	1001		14756	703
									13739	51508		2707	25986		1472	6300			802	2475		1993	2150		3303.62	5556.76		2299	775		5330	655
									5831	43658		882	2989		2680	20162			806	2607		2096	4648		2383	6434.84		14499	1708		11859	761
									16122	52793		2383	16230		1852	33140			824	1979		2127	1498		2127.51	4287.62		7587	1142		3408	658
									4997	27365		2045	17563		1569	11051			855	2655		2179	2093		726.865	772.973		1503	647		2445	598
									1111	17100		4245	34754		1298	13993			855	3639		2209	3795		591.838	613.135		3352	1311		13450	612
									1163	6804		1353	14587		5258	42029			859	1547		2247	2975		575.486	550		3164	1153		10647	783
									6014	45227		2118	33565		5820	35729			907	2060		2262	1292		3295.49	10352.7		1712	1198		39666	1766
									1486	17547		982	2688		1104	4024			909	2337		2268	2694		986.162	1679.84		11981	896		4396	692
									1019	11958		989	3379		1229	8326			911	1398		2273	2312		769.514	1402.05		14474	2070		1765	549
									4758	38166		2978	27350		11835	45090			919	2897		2277	2626		870.784	1136.43		1155	654		3941	735
									12765	52767		1167	10134		1485	8574			941	831		2379	3169		3196.22	11645.4		5629	868		4721	799
									8814	47486		2147	15858		1390	8780			945	1738		2384	4222		805.486	815.27		1118	690		3104	684
									1269	4604		768	4424		3945	31117			946	2904		2640	4143		616.838	848.324		20437	3379		12775	755
									831	2078		1497	11515		1005	2322			966	798		2647	3528		699.324	1446.38		9563	1658		1959	588
									1790	18634		1969	33764		1390	12350			973	2000		2652	2317		1660.87	2805.19		3929	1105		2454	547
									1285	9065		2790	23556		1095	11306			994	1524		2677	4449		565.378	540.757		2167	1103		6908	700
									4146	39773		1450	25265		1179	12910			997	1211		2702	3466		650.081	11202.6		3051	1420		34654	1052
									7901	47642		1685	11241		1691	16150			1004	1033		2750	3728		560.405	542.243		2264	1258		29322	1462
									5984	38245		1050	2824		1104	4098			1011	1946		2766	4029		611.162	3011.92		4518	1375		2529	583
									1609	12802		2036	15659		4597	44183			1022	2515		2950	2311		583.486	1208.97		1839	697		32933	1270
									1961	33318		1545	9146		1703	29700			1070	1403		2962	3389		551.351	534.784		1442	635		12101	924
									1143	7175		2047	16427		1003	2344			1080	1396		2965	3228		720.46	2857.08		11594	1784		4687	611
									1386	750		1134	9401		1731	14674			1122	5784		2968	4612		621.811	533.568		1505	1034		3992	583
									1395	12405		1231	15881		2936	37071			1131	1698		3018	5144		1062.73	10666.5		3787	914		7300	678
									1905	7741		654	1598		3763	35530			1143	2932		3146	4301		616.676	537.919		1848	1156		38194	1360
									3039	17419		1670	15012		5160	23845			1153	5957		3154	2494		563.595	534.757		1148	844		49375	2731
									7544	27308		1193	12622		4583	39584			1166	1722		3171	3318		551.595	540.568		3471	1284		3093	644
									1965	14864		1419	8615		1230	8264			1193	1182		3188	5151		620.405	1404.78		1862	1090		45387	4008
									1206	8682		4358	32977		3478	24019			1197	4360		3244	3704		564.892	569.919		4460	1264		1589	593
									3828	35435		2617	16830		4639	42641			1210	1595		3275	2712		708.432	567.73		21958	3148		4287	568
									2069	18445		1268	5776		4195	38890			1218	2039		3571	4483		715.757	1828.78		6389	1331		1728	561
									7167	49746		2372	17728		9568	42861			1230	2779		3710	2614		2160.16	11569.6		1211	3141		42911	1904
									1639	6027		1522	11356		3715	38071			1239	3860		3767	7377		668.514	808.054		1413	706		9955	678
									841	1721		2722	27605		1767	17504			1243	2403		3776	4328		631.919	538.54		1447	689		2012	581
									2800	38142		1537	13683		1473	9831			1245	1477		3792	3316		1168.54	5253.46		6164	3413		18222	897
									2132	23542		3415	28377		1222	6796			1246	3341		3794	6340		1852.24	18956.1		2122	2059		10078	751
									1373	7104		1736	12586		13532	45265			1256	2698		3804	7448		595.351	559.676		1370	1152		5644	647
									6037	39571		1641	20254		1211	8074			1272	1961		3859	5434		537.973	556.054		7877	2871		3144	658
									2510	23122		911	22107		30275	53194			1275	3874		3969	3532		623.73	775.297		1191	692		4834	580
									1655	9953		1352	16677		2107	16764			1281	1933		4103	6869		724.73	1548.05		5923	879		1846	565
									1872	4648		1137	5733		2494	12613			1286	1928		4119	6192					1253	804		14416	793
									1279	13737		2755	28737		1178	1888			1288	1473		4126	8220					1197	800		5876	630
									1188	5736		1664	11517		3052	25758			1288	3486		4371	11471					1395	677		25641	1219
									1071	6620		2569	18985		6290	43060			1323	3762		4459	7334					1191	774		4941	686
									1255	8528		2520	19460		2242	19092			1332	1793		4602	6876					11087	2006		2521	635
												1422	8435		982	10157			1347	1565		4605	4952					1379	779		10266	699
												1126	3562		867	9496			1361	1076		5100	6085					1303	717		2890	554
												1941	13736		877	9968			1364	1235		5197	16169					2767	1007		1567	569
												1057	6231		976	5445			1368	2822		5347	5380					1549	1818		5165	597
												859	5255		1333	8944			1406	2414		5579	11615					1688	684		3520	585
												4207	32246		785	12955			1409	2984		5677	6355					1696	1089		3891	569
												758	2528		985	5010			1418	2506		5827	10924					1590	721		20821	935
												1685	11337		1462	12282			1425	2238		5964	7339					10374	1452		3098	613
												1448	16187		17067	52827			1454	3189		6021	5624					1644	751		1466	536
												752	1797		8168	49916			1456	4331		6072	7966					3020	735		2104	541
												1774	18665		7542	38141			1466	3562		6272	4698					3029	1162		2209	557
												2621	18214		1313	16322			1478	1724		6501	7088					2165	1465		7272	610
												1252	7126		1633	24807			1482	2487		6528	11335					4041	947		8775	673
												1025	2059		1034	5836			1482	1748		7258	6098					1707	700		11135	652
												6265	38392		2140	12002			1506	2420		8943	8659					1258	737		5183	634
												1188	11438		1152	6175			1509	3156		8953	10074					3219	1118		1936	605
												4314	36905		855	10164			1512	4573		9180	8461					1460	1117		37705	1748
												2379	15603		3486	35670			1518	3395		9454	11753					5825	1668		4105	597
												3171	36244		1534	5393			1543	1908		9987	7581					3134	1337		3283	576
												718	2341		1472	13587			1567	3207		13139	10800					1402	759		10090	640
												1213	18999		2601	31075			1569	1920		13494	15860					14735	1740		2457	554
												2868	32180		3475	36586			1571	1880		17315	19153					4455	1132
												940	3060		892	3961			1577	1722		18145	16548					4039	1234
												2651	11450		5006	26873			1588	3387		20886	22584					1917	1003
												1117	8303		787	10486			1600	2015								1234	807
												2325	6156		2330	16389			1644	1465								1582	685
												1010	15427		1124	8539			1647	2075								1553	1231
												1435	10373		1023	5681			1690	2392								44867	13642
												691	1093		1321	12254			1701	2393								1935	1315
												828	1089		1529	13140			1709	1791								1783	737
												738	13302						1714	2781								1335	749
												1056	8523						1721	1870								2288	965
												1435	5779						1732	3257								2600	853
												1614	10691						1746	2863								3769	1303
												3173	31453						1754	4106								15879	2038
												1823	4300						1755	4649								1334	1319
												1023	4597						1758	1790								1340	750
												711	6133						1762	2854								1645	677
												1018	3986						1778	3118								5868	1111
												3727	29058						1785	3822								1340	999
												3386	30387						1813	2803								1314	1953
												5010	48770						1839	2770								2127	808
												4847	36592						1863	3520								9967	1223
												840	1495						1864	6663								1291	789
												1845	24037						1896	3287								1165	672
												1438	20824						1923	1861								1216	989
												803	9852						1933	2899								10441	2208
												5334	25415						1963	3710								6199	1691
												3570	37564						1997	1210								6574	1860
												2798	26950						2022	2859								1810	697
												739	1804						2038	1543								2880	1362
												1825	9225						2056	4156								1435	803
												2880	19447						2057	1980								5501	1616
												1383	20995						2068	1413								3221	1142
												3659	16864						2079	2905								1902	769
												948	6544						2120	2609								1945	742
												751	3105						2122	4670								1765	686
												1134	9769						2122	3123								1363	779
												10384	51852						2165	4436								35731	5909
												4913	35902						2176	2533								1227	698
												1773	15950						2192	2504								4258	767
												1183	14013						2201	1936								2915	708
												4650	45669						2207	4012								7151	1183
												1264	11817						2210	3498								2308	633
												1365	8090						2250	4181								1278	811
												2727	24932						2273	2613								2097	3506
												1559	10392						2276	3976								2382	1241
												2051	10896						2291	2572								2202	752
												1901	41975						2293	2427								2737	1479
												2727	29242						2319	3283								1281	767
												747	696						2417	5965								2300	677
												968	2898						2419	4118								9876	1887
												3646	38431						2448	3863								1351	968
												693	900						2484	2793								6327	1197
												784	11779						2498	3061								1629	861
												2469	40715						2500	2070								3633	1131
												1719	14665						2510	3667								1974	676
												752	5714						2519	5513								8053	1670
												758	5942						2524	3133								12126	1544
												5452	51039						2533	2515								11837	4947
												6385	46667						2541	2392								3954	1604
												3943	40431						2562	2891								5748	898
												717	1020						2577	4796								2316	737
												1900	6261						2590	4809								5048	1055
												695	1156						2628	3892								1558	663
												868	3023						2630	6355								4649	775
												1484	12376						2646	5064								10225	2052
												6470	50275						2651	2767								1564	784
												2219	17486						2673	1289								1284	718
												1893	15603						2700	4717								3194	1267
												2212	22212						2786	4228								1688	636
												737	4174						2822	2474								2336	976
												1251	7274						2891	3341								1456	780
												2017	33171						2892	4374								2935	855
												2588	38157						3179	3580								1432	689
												2492	26863						3219	5714								1399	649
												1796	2853						3286	3828								1572	837
												5108	40358						3397	2908								1451	910
												3038	38963						3688	5013								3274	811
												1288	19776						3713	8239								4712	1852
												2760	36176						3829	7123								18481	1830
												988	2660						3898	4100								14527	1764
												827	1600						4003	4441								14404	1512
												763	4860						4033	6914								4498	1665
												1045	14177						4102	8968								2930	757
												937	5743						4156	3867								3262	806
												739	4187						4422	10013								3589	935
												5488	50581						4477	6787								1302	693
												902	3225						4484	2790								3082	685
												1015	4207						4665	2387								2727	847
												1250	21018						4669	2930								2474	632
												3550	41421						4765	6291								7390	1135
												1801	28751						4863	5582								10893	1800
												1489	7778						5070	8748								6213	1799
												2807	43247						5187	6650								9213	1682
												4739	49061						5609	3502								3685	804
												762	4914						5629	4787								3039	849
												840	8348						5631	5574								3573	1078
												1460	9286						5688	7447								2875	618
												1088	3862						6101	10181								1990	728
												10627	51627						6563	5372								4441	909
												3260	48341						7097	5584								1763	718
												1051	4407						7200	6758								1954	785
												2493	25910						7609	6395								4519	913
												706	1304						7829	7658								4132	888
												711	11166						8166	9662								3617	762
												1641	14413						8281	10086								2401	621
												1549	21877						8999	5044								1948	648
												1717	30689						10477	9257								1877	1167
												1793	22557						10929	11840								1924	791
												3591	36877						13831	11608								2859	893
												767	3140															1401	636
												2024	20560															2346	700
												4283	39101															1437	659
												3744	50509															3101	756
												990	4879															2945	750
												5531	47880															1788	628
												2265	15098															1574	635
												1508	20272															1407	644
												1581	12508															1544	735
												1039	13147															1980	665
												3775	32100															1626	688
												1999	16827															1501	665
												3136	35799															1271	639
												749	6894															1796	665
												1202	10405															2811	718
												2372	31046
												801	2205
												1014	21572
												2883	36198
												1003	3770
												3529	50856
												2366	19508
												1139	2588
												1541	28873
												697	5656
												3318	39633
												728	3733
												2001	32758
												1911	33035
												2245	12846
												4282	39925
												5567	45962
												8827	47819
												4126	45994
												10692	53409
												699	3708
												2322	17696
												843	14384
												3781	51449
												2886	23082
												6083	49404
												801	14247
												780	3604
												887	2134
												1193	6151
												1101	4369
												883	25011
												1708	12944
												1262	1636
												1177	8307
												750	1450
												733	10086
												1066	6273
												6669	51485
												11880	52980
												4058	39916
												3153	34887
												898	1612
												9503	52533
												1971	11466
												2916	26613
												1496	10982
												893	4681
												1011	9764
												693	22988
												1014	7751
												2173	26859
												10607	52084
												2093	29781
												683	1448
												1214	15652
												1473	9176
												3223	41095
												3241	36805
												7563	46477
												2571	49075
												1641	40887
												1816	5228
												902	5925
												794	990
												1074	15149
												879	7742
												1139	9510
												1374	19463
												2636	51018
												725	2046
												3661	37782
												3897	38083
												2644	20250
												809	3104
												3308	30549
												1068	9954
												1999	26288
												1281	8914
												677	9707
												1746	15645
												7825	37072
												4214	42450
												1867	20383
												662	4323
												807	8050
												2676	28727
												3124	30177
												4932	49268
												2541	39420
												754	2764
												2890	43490
												1098	7743
												911	3512
												1286	11162
												1162	10134
												3420	34796
												1062	16577
												1658	18634
												855	3092
												2091	21292
												2937	40996
												697	1500
												1738	28295
												669	8390
												2536	35796
												1875	15232
												1174	21544
												2213	37329
												1081	19259
												1494	7256
												1108	18409
												4221	48537
												1002	1647
												6156	47219
												1629	6973
												840	9350
												3741	45606
												1046	7098
												3227	37652
												1428	7313
												1271	20604
												3556	29099
												3019	45385
												758	5889
												1266	29204
												1463	10391
												681	1446
												2333	33064
												750	990
												3045	36464
												1682	16359
												2023	6902
												854	2158
												803	3160
												4412	49522
												3147	39705
												1454	19391
												699	826
												2399	29678
												640	3775
												925	27715
												4067	46735
												1409	21580
												2552	33004
												4298	50543
												803	5755
												1458	15376
												819	966
												2112	25243
												1034	20811
												1029	3053
												1082	7174
												2919	29639
												2601	19327
												1104	16186
												939	2948
												1363	26256
												5473	50513
												807	1071
												1595	4500
												2768	50211
												850	5652
												796	2626
												714	1305
												1723	11581
												1263	11594
												731	1084
												5188	42331
												1973	9255
												2115	17189
												2781	39712
												1235	5657
												4487	41137
												5059	40912
												1240	10018
												1067	3875
												3546	32403
												899	1129
												844	7132
												794	4818
												923	5598
												3463	40865
												1831	31147
												855	1724
												3738	44557
												764	3092
												5861	39324
												696	884
												1496	7339
												1082	13876
												2333	36410
												1575	9172
												2186	16901
												3913	36144
												772	1676
												3042	33502
												930	1086
												844	5645
												1164	3799
												1178	13180
												3095	27949
												1967	12800
												753	1333
												2818	39003
												2013	27432
												1018	4530
												1497	16653
												711	2322
												1858	22757
												1034	13970
												2696	22493
												4831	51548
												1195	3154
												4211	49477
												1153	17068
												3465	37118
												3451	30632
												3677	25744
												1416	9307
												1609	14331
												1300	9664
												5386	48610
												3583	35363
												1455	8857
												1030	1448
												2081	48396
												780	2908
												699	4114
												1516	9824
												931	9560
												819	4991
												1812	12504
												959	3560
												789	2050
												744	3455
												3221	28587
												2858	36789
												1839	27175
												6534	49782
												981	15000
												1315	17491
												1589	3846
												1674	37106
												1920	30083
												783	2685
												2862	14091
												1151	7677
												7645	52346
												1729	33779
												988	11203
												1451	17269
												1011	10342
												2361	7058
												1279	12206
												789	3860
												2978	21074
												3505	26781
												771	914
												885	1429
												845	8222
												742	1129
												659	929
												1059	4088
												3426	46228
												1962	33394
												2022	15009
												3476	30924
												3040	38607
												1490	9223
												914	4294
												7704	52886
												1204	10618
												1027	13381
												1330	15038
												1164	12222
												1111	8445
												828	15451
												3075	24951
												2728	28728
												1029	4672
												1212	11372
												1171	13559
												1344	6796
												717	4654
												1866	27968
												1314	9374
												852	2589
												1515	6183
												2904	21190
												962	2691
												1031	4458
												817	8064
												1130	6064
												2103	20366
												1176	8508
												4181	52916
												1128	6615
												897	5662
												3356	24324
												1678	11408
												727	1245
												4054	33235
												703	780
												1196	9584
												1500	18230
												987	3949
												2911	34622
												3068	15317
												701	5584
												1146	11994
												1087	5386
												1885	7016
												2916	25503
												876	1526
												2764	37967
												1366	8939
												1810	22179
												2964	44611
												2636	17593
												3625	22169
												1246	8625
												772	5586
												4357	38208
												4532	38807
												3281	25082
												1989	12677
												5609	49494
												914	4064
												1467	8577
												795	3562
												2778	10788
												2718	22726
												849	1712
												1051	3323
												978	3380
												960	5867
												3210	28916
												990	6421
												3361	37942
												1391	21851
												2066	9677
												1744	20542
												1540	7952
												3262	34122
												1739	18759
												4933	27203
												1013	4308
												2040	21856
												850	1695
												2176	24704
												1719	12500
												1491	6648
												5284	27042
												1611	12402
												1119	6946
												1027	3612
												833	2735
												1813	18438
												1910	14797
												797	945
												3584	28356
												3690	21657
												1804	32146
												667	814
												1348	9989
												1321	4577
												1276	8758
												1492	11829
												771	6715
												913	1857
												1363	15770
												645	2391
												982	5476
												1657	15387
												1210	6714
												713	1789
												1019	7448
												3662	32603
												1585	16151
												899	3467
												1628	15356
												1160	7361
												1085	3572
												3127	31342
												1378	12462
												1686	15559
												2631	19385
												2477	20425
												1444	13343
												1183	2720
												3517	44924
												950	10890
												5577	49073
												1332	12379
												1396	7615
												1283	10397
												1801	11757
												2154	19622
												1391	13413
												1328	22644
												1223	11548
												1289	9887
												978	4441
												1372	11724
												2469	19682
												2631	22285
												4069	29993
												903	4049
												2106	11697
												790	3454
												1557	22119
												1248	10216
												706	3010
												1350	8124
												696	3290
												5104	30341
												1113	11156
												1399	13850
												1140	6634
												1860	14516
												776	2073
												2563	22776
												2401	16850
												1235	8828
												2495	12950
												842	5522
												2821	26425
												1095	17139
												1977	23487
												1307	14186
												1688	5492
												1859	10196
												1040	10681
												2284	34904
												1608	10249
												1327	7764
												982	5726
												1213	24477
												1513	5517
												2446	34205
												1817	14968
												1066	1918
												1949	26757
												870	4231
												2323	22456
												2210	14240
												1014	3066
												1509	13135
												1304	10219
												3760	27128
												3032	32546
												5655	39925
												924	9229
												2527	4293
												1508	10970
												1155	2121
												1157	15711
												1411	9267
												2553	18128
												1249	5407
												1653	14553
												1231	3405
												709	3757
												2199	13105
												2826	10268
												934	3225
												1032	5262
												890	7743
												1626	13860
												1367	8893
												1205	6149
												1851	16316
												923	5939
												1949	11600
												829	4090
												899	4250
												819	3018
												756	4003
												1364	9003
												1073	4868
												1178	8334
												767	3414
												1072	6717
												1517	13187
												1735	10808
												2683	27142
												1449	17239
												1138	7985
												1980	15206
												1258	6450
												962	6872
												1233	3481
												857	2378
												1166	6545
												835	1393
												1616	14784
												1993	4420
												1038	7275
												3388	15916
												1148	6756
												837	2954
												3006	31188
												915	3633
												1128	7262
												968	5224
												1168	3899
												967	3205
												1565	10556
												1429	8011
												1289	5899
												873	2577
												1222	4488
												1384	8831
												886	3510
												847	2466
												903	6458
												900	6181
												3675	29624
												974	3341
												1253	14100
												749	4574
												1707	12157
												983	1999
												644	1640
												2274	13023
												1589	13422
												1027	3817
												793	2813
												816	4178
												1087	4410
												1075	3676
												922	4631
												768	2248
												1075	4500
												974	4085
												842	2285
												969	3869
												1323	9593
												914	12517
												891	10815
												724	2439
												1354	6175
												1020	2602
												1369	5130
												748	5666
												1008	6503
												1176	3249
												1541	7361
												998	6526
												1236	8798
												1120	11222
												1301	3806
												1210	9722
												1148	7072
												1133	4106
												921	7856
												2234	16271
												970	2272
												824	2375
												834	3059
												893	5336
												883	5330
												1422	2899
												844	4943
												1016	8287
												998	4695

## Sheet: Supplementary 4
Panel A																Panel B										Panel C			Panel D
time dependent change in ubiquitin intensity																Replicate 1			Replicate 2			Replicate 3							Ubiquitin Cy3 intensity
15 minutes					30 minutes					60 minutes						Hrd1 Cy5	Ubiquitin Cy3		Hrd1 Cy5	Ubiquitin Cy3		Hrd1 Cy5	Ubiquitin Cy3			colocalized	non colocalized		Hrd1C399S	Hrd1C399S + Hrd1WT	WT
1	2	3	4	>4	1	2	3	4	>4	1	2	3	4	>4		1056	6396		3377	13097		751	693		- ATP	0.12	0.88		589	607	2091
3861	1453	1541	11569	4442	592	2791	1544	3994	5000	8632	3169	10737	4717	2441		1134	7861		15079	31131		764	592		+ ATP	0.93	0.07		565	9542	2202
3147	5742	2561	3328	1650	2886	3959	3594	4761	7120	591	3520	18348	6971	6994		1207	16646		5213	19994		806	672		C399S	0.014063	0.985937		601	594	2536
1447	1759	4135	4226	3720	608	3094		3589	4332	576	3207	3391	7019	8887		1230	4021		31548	51631		808	649		C399S + WT Hrd1	0.015445	0.984555		607	591	9217
667	3928	3785	5487	6312	641	3751			6931	579	28981	2353	21984	2888		1315	12743		1498	5212		809	695						6816	605	3320
671	737	1985	1329	4943	14528	13281			17466	1628	12939	2243	13725	8294		1327	11272		2648	9004		815	781						553	605	23278
665	1895	4293	1900	17222	12630	8425			24928	1222	13005	8423		4112		1388	1790		23547	50166		821	634						755	590	6413
2422	3525	4128	2165	6782	683	3230			26263	3279	3853			15987		1408	21344		1930	3416		821	926						829	624	24707
5850	2663		3326	8209	9401	2768			3922	1491	971			36619		1416	7480		2517	8173		824	803						574	600	31090
2253	4036		3946	5765	629	2952			13130	2266	2122			11774		1423	10564		13835	47713		824	669						545	613	33736
1781	1856			5228	2338	26277			11660	1844	2619			35269		1494	20045		30423	51632		828	615						582	685	3071
1176	3138			6660	649	7447			6148	1644	2743			23837		1500	10539		26575	49736		835	851						690	1109	4634
1177	2679			7434	609	4791			27444	1465	2860			32574		1546	30571		1605	4467		839	1858						543	626	1743
1822	2214			8647	1786	5414			13346	2576	622			11724		1574	7995		8986	39839		840	933						580	603	10654
5619	1517			14531	4932	3233			18714	2030	1037			13487		1592	18173		2372	18504		841	674						608	583	36287
2784	2364			12676	5259				31085	5022	4511			12099		1593	12339		1505	5308		850	629						549	585	11825
	5586			28323	735				36404	5196	3388			16058		1618	4921		1477	3710		852	764						574	623	1186
	633			9489	584				46564	10736	9002			28108		1619	24887		3277	22424		867	1307						576	559	3242
	3464			13688	578				49672	6292	17971			8845		1681	25874		2135	11090		870	621						558	609	7440
	3261			9377	7440				26925	882	6455			41363		1699	10797		777	899		874	754						573	732	45993
	6238			20051	5242				6944	1826	8332			31803		1724	29609		829	4199		880	690						1278	594	33222
	7356			28751	651				26234		9795			15788		1725	23773		682	731		881	673						572	592	2188
				14910	2497				18343					17764		1749	35919		12881	50618		883	758						608	639	1210
				18197	6824				22959					12055		1757	22612		683	871		884	676						612	624	3824
				12335	646				16740					29027		1776	17979		2237	9082		885	618						642	574	31745
				25485	623				19434					5023		1796	5316		1011	1189		885	656						579	609	2767
				18307	1094				35875					35816		1852	14076		7094	30851		886	605						630	700	24736
				8834	7324				21517					11276		1936	42747		715	1072		899	673						897	601	1327
				6953	613				11453					25483		2061	10112		745	1176		899	800						562	729	33011
				2670	1144				14796					8110		2066	28818		2185	15174		916	841						614	577	24934
				10827	3773				8791					38808		2074	15990		1094	3336		920	689						572	585	1535
				4468					10435					35042		2074	26199		669	1160		920	646						561	574	961
				20598					23744					10687		2265	37568		948	10332		924	2719						666	592	8398
				4627					5180					13525		2293	35343		703	779		926	978						582	620	51085
				3686					23884					10941		2338	19637		718	1104		928	692						614	608	7877
				11206					21921					16635		2376	20707		10260	30343		950	604						569	600	5462
				5412					16927					25063		2446	14839		663	975		950	806						664	570	1590
				3936					5984					7197		2461	34253		850	2664		972	708						568	572	11914
				3838					4076					7757		2551	12839		1119	10032		988	682						622	771	15740
				3844					16867					5075		2590	31071		2355	16707		1023	660						618	929	40110
				3610					11845					8270		2689	39461		1206	3939		1048	657						733	636	3402
				39550					9603					6215		2766	28851		693	976		1048	716						605	622	42001
				27884					22654					2130		2897	24156		975	2400		1053	787						631	772	3030
				5084					5938					11318		2939	31675		1674	8554		1071	675						646	607	38616
				22942					20647					17740		2960	26560		824	1607		1075	642						691	622	1452
				16806					8221					24633		2974	24403		994	1174		1086	980						700	572	9295
				17382					9116					29294		3053	24439		2760	14012		1092	687						586	561	3139
				10092					14066					20388		3131	35253		6641	22806		1112	703						764	682	3978
				31274					5763					22711		3159	2013		854	5831		1134	19434						1325	593	3023
				11964					2466					15168		3165	29372		1163	3839		1137	634						572	579	24165
				16076					4992					20695		3189	41927		1497	10965		1141	767						555	595	4528
				14435					5432					2094		3225	24362		717	948		1171	14306						983	572	7756
				8886					14298					8916		3230	29112		866	1639		1186	7995						609	619	1174
				5153					22497					6531		3257	40705		1371	3729		1198	3288						622	574	6707
				12975					39801					16940		3296	17307		1129	4731		1223	668						579	617	2070
				4096					10532					11273		3297	36660		737	1169		1263	614						560	597	23516
				7837					38084					22774		3373	25955		4017	23851		1289	636						629	685	46165
				4389					10395					15057		3492	30518		5045	30284		1292	18833						599	773	5178
				5515					43310					49385		3643	38532		841	950		1302	637						600	592	17029
				16793					48394					27631		3793	34020		718	756		1306	669						724	585	20564
				5967					27730					32260		3988	46439		790	991		1319	750						903	602	39604
				4612					22751					27556		4001	42123		790	929		1335	1040						624	689	15882
				2643					26461					28373		4215	22471		786	986		1371	610						803	574	2791
				3498					7822					27941		4344	51024		925	1256		1401	811						651	592	20928
				5230					22838					19685		4392	43466		818	1395		1528	21711						657	587	14747
				3562					13913					12726		4502	37651		857	982		1603	50754						661	805	15750
				5521					43956					40665		4730	13851		721	815		1621	5533						579	614	24665
				5290					50220					10214		5043	51241		3451	15731		1659	14548						561	906	3264
				11926					35077					40471		5177	39062		900	1407		1740	24771						552	740	1174
				6349					12411					10473		5262	37564		819	963		1741	1002						583	642	8191
				15801					51425					30647		5494	38919		1123	1274		1799	6202						809	608	7345
				13546					18284					20045		5585	47008		918	940		1803	1610						550	570	1055
				5373					14071							5861	46219		853	901		1804	8025						591	566	27902
				5840					21373							6369	43257		815	1976		1847	16452						625	559	1221
				16630					23622							6395	47425		1488	8593		1884	721						573	639	4601
				15174					10874							6509	51560		3631	28565		1911	23807						616	747	2261
				13850					28715							6509	45511		920	1078		1944	19060						565	589	34467
				7705					24809							6555	43429		33283	52911		2011	6398						546	595	12038
				4880					9480							6581	46658		835	1089		2081	2417						641	603	11291
				11735					4463							6823	50667		2718	21052		2205	55122						666	793	9721
				13762					2186							6873	43962		1104	6736		2218	36854						646	696	9600
				14258												6924	44192		723	2077		2314	806						538	701	6710
				3423												7355	47467		880	5133		2331	770						623	583	1708
				19767												7608	49600		702	1276		2340	25363						550	682	41704
1785	7061	971	2348	25328	647	735	6037	2171	24867	568	1128	10639	2106	4464		7969	46761		2587	31993		2376	693						576	677	14721
1535	1126	1534	6413	1627	541	592	2045	1439	31654	1823	1330		9319	9628		8004	52729		4158	29295		2517	18489						611	611	1802
664	3136	1751	3957	7099	654	608		2958	16028	590	1018		2839	6672		8160	50613		5365	28050		2565	23200						654	589	34356
3333	1021	973	1104	15911	637	566		1213	40120	556	1141		6389	50062		8180	49217		1295	944		2926	10245						570	673	1547
	1459	959	1750	32052	2551	1036		2062	12339	1983	1135		3393	2837		8664	50882		8123	38532		2944	37143						590	699	10942
	606		1846	10370	598				42141	602	1235			28942		8716	47029		16906	51701		3083	28204						542	682	25266
			2908	2055	975				11398		1972			34133		9554	52776		3422	33987		3320	49228						572	565	1046
				4705	595				23335		1004			43143		10509	43918		1017	5655		3404	30444						697	745	15017
				5719	880				7780					5416		11531	41359		706	946		3580	23338						612	603	46489
				12133	578				7355					8803		11650	51434		928	3037		3897	9367						553	589	5146
				8679					6144					28018		11654	49650		884	1033		4070	46216						651	598	5845
				14073					7588					2035		12184	50905		749	3144		4292	725						643	651	1027
				6224					34083					10115		12898	51025		1663	7253		4382	37620						574	628	24886
				3352					8724					7648		14116	51581		738	919		4460	39731						915	860	26347
				20511					47120					22486		14240	49845		705	855		4778	50047						549	603	1109
				14303					19435					25899		16206	53445		4604	21142		4820	48090						596	626	31933
				20156					8725					20412		16684	52862		2515	14825		4860	38308						568	597	6876
				9952					41190					9178		17931	53393		859	1193		5011	35822						652	828	8511
				22755					42621					24322		22124	53205		781	922		5977	36901						581	663	15098
				15452					4651					43357		22614	53383		857	1771		6903	46589						624	892	39859
				10133					19313					11660		26844	53706		10532	42444		6963	45058						637	816	1686
				1379					46780					14933		40024	53784		943	1015		7110	46446						582	621	4070
				47552					5452					23728					800	1204		7803	50353						577	934	2709
				1276					5217					52499					772	1008		8014	47761						680	633	23375
				2015					28479					27530					1216	2248		8428	50563						590	562	3000
				42559					11524					50705					737	1967		8706	51914						647	647	5843
				37704					29461					53076					808	1329		8765	49752						646	773	51628
				47501					3080					30225					20497	43164		9494	51168						614	719	17787
				8020					17815					3098					741	1197		9773	50154						599	616	37727
				18380					27955					1868					1484	3361		10280	49070						626	642	33270
				51698					11567					25886					737	1578		10301	51883						567	624	1391
				8279					1988					18135					1599	1511		10467	45144						577	655	46297
				34006					3695					15817					721	1240		11348	45976						624	607	2793
				7177					4447					2706					13709	34176		11580	50756						765	5527	7716
				50521					3527					22667					11575	46634		11581	50042						843	1111	3094
				32374					29886					3623					765	1832		11831	48802						586	611	3966
				47268					14151					16232					793	1417		14746	50401						588	732	1958
				22859					9633					2373					4018	10610		14975	50846						596	598	3076
				17616					17700					2975					922	1420		16670	50257						742	572	18643
				38316					17883					7424					742	1558		18386	52692						601	1922	31150
				42051					4685					2486					1500	8673		18558	52305						599	570	41592
				26542					36919					3123					5724	27916		22123	51920						703		2738
				2727					2330					8781					820	3284		22939	52635						720		1854
				9287					11146					23724					1105	1426		23674	52721						571		33737
				25783					7109					2384					1750	6954		31709	51967						576		7207
				26869					8797					3516					3691	31155		41195	52967						595		1098
				8252					20334					3832					1397	13455									1206		29235
				4103					645					6904					2758	12025									591		1508
				4852					17354					6900															586		45885
				13252					20460					4444															723		3734
				30058					11574					7411															539		1005
				7948					3416					6629															578		34572
				1854					33350					5883															555		15842
				14732					2664					10579															720		18096
				21181					9270					14586															625		35789
				5495					5383					19033															584		32432
				24074					9699					10179															579		21847
				3681					5099					22513															639		1377
				4422					11408					23640															575		2620
				1798					1506					27256															590		46847
				2969					5844					15409															893		35775
				8903					18661					16227															585		18013
				10768					6011					40405															605		1534
				2421					6861					22712															620		26648
				5953					6566					6436															585		1053
				3681					4474					35341															581		2940
				1438					3007					45047															647		24655
				2382					2882					50418															586		1284
				1874					7658					38488															598		28346
				2126					4152					49918															574		1786
				13751					2369					30611															604		3429
				5124					7232					49731															620		20814
				6434					48613					3838															1154		2002
				3819					35996					17634															565		8470
				4514					41513					50549															577		25904
				16592					11247					11993															712		38799
				8543					31120					37999															557		2230
				7536					12160					7908															622		13911
				25263					11171					31061															644		33296
				4674					20820					28805															588		34072
				12197					41500					42015															743		21989
				10828					52377					10650															581		24515
				2926					10712					43384															693		9190
				8983					10543					17698															634		33641
				26128					875					35990															561		2264
				6644					3937					4742															590		2963
				18951					30587					27081															671		12966
				4421					38106					15762															627		10086
				1869					51430					1941															528		9601
				3899										36982															536		2804
				4806										25207															557		1358
				25783										8969															560		2211
				11309										23069															596		2609
				4880										17157															598		12057
				39715										16913															666		3577
				11504										1663															607		6123
				2389										7167															564		10118
				8064										10118															572		3889
				9951										5511															572		2879
				23803										3943															600		11431
				1877										6368															689		3946
				42703										2564															573		10097
				29508										4928															570		2013
				10644										3990																	2586
				31458																											2580
				2631																											10458
				3733																											9479
				1632																											6059
				4533																											17061
				27119																											1324
				7772
				19841
				12895
				3255
				6271
				2701
				18282
				36710
				6404
